# Supplementary material for: Differential microbiological spectrum and resistance pattern in periprosthetic hip joint infections: a matched-cohort analysis comparing direct anterior versus lateral approach
Source: BMC Musculoskelet Disord. 2022 Jan 19;23:72. doi: 10.1186/s12891-022-05037-x (PMC8772206; doi:10.1186/s12891-022-05037-x)
Supplement: Supplementary file 1 — Additional file 1. [file 12891_2022_5037_MOESM1_ESM.xls]

## Sheet: Data_BMC
Patientennummer	female_gender	approach_anterior	BMI	Punktat	Punktat_Ergebnis	Leukos_Serum_vorRevision	CRP_Serum_vorRevision	classification_time_infection	date_birth	date_prim_surg	date_revision	age_prim_surg	age_revision	months_prim_to_revision	number_of_pathogens	polymicrobial_infection	Keim_ID_1	Keim_ID_2	Keim_ID_3	Keim_ID_4	SSI_Score	Charlson_Morbidity	McPherson	Systemic_Host_Grade	Local_Extremity_Grade	Diabetes	Adipositas	Smoking	Keim_Staph_epidermidis	Keim_Cutibacterium_avidum	Keim_Staph_aureus_OVERALL	Keim_Staph_aureus_MRSA	Keim_Staph_aureus_MSSA	Keim_Cutibacterium_acnes	Keim_hemolysStrept_beta	Keim_hemolysStrept_gamma	Keim_Pseudo_aeruginosa	Keim_Staph_haemolyticus	Keim_Enterococcus_faecalis	Keim_Staph_hominis	Keim_Proteus_Mirabilis	Keim_Escherichia_coli	Keim_Bacillus_species	Keim_Staph_capitis_OVERALL	Keim_Staph_capitis	Keim_staph_capitis_ureolyticus	Keim_Granul_adiacens	Keim_Staph_chromogenes	Keim_Klebsiella_pneumoniae
71209	0	0	25.5	0	0	7.6	13.4	1	1940-07-09	2018-01-18	2018-01-29	77.6	77.6	0.4	2	1	69	51			8	11	IB2	2	2	0	0	0	1	0	0	0	0	1	0	0	0	0	0	0	0	0	0	0	0	0	0	0	0
73721	1	0	39.4	0	0	9.29	48	1	1933-09-30	2011-07-14	2011-08-04	77.8	77.9	0.7	1	0	69				8	5	IB2	2	2	0	1	0	1	0	0	0	0	0	0	0	0	0	0	0	0	0	0	0	0	0	0	0	0
113944	1	1	40.7455	0	0	11.4	47.9	1	1966-10-03	2018-05-29	2018-06-12	51.7	51.7	0.5	1	0	25				12	3	IB2	2	2	0	1	1	0	0	0	0	0	0	0	0	0	0	0	0	0	0	0	0	0	0	0	0	0
117951	0	1	37.037	0	0	17.56	228.4	1	1988-03-05	2019-05-22	2019-06-07	31.2	31.3	0.5	1	0	63				10	0	IB3	2	3	0	1	0	0	0	1	0	1	0	0	0	0	0	0	0	0	0	0	0	0	0	0	0	0
127632	1	0	23	0	0			3	1939-05-24	1995-07-15	2013-01-08	56.2	73.7	210	2	1	55	69			7	5	IIIB2	2	2	0	0	0	1	0	0	0	0	0	0	0	0	0	0	0	1	0	0	0	0	0	0	0	0
130587	1	1	27.7	0	0	5.9	42.3	3	1938-09-17	2016-08-04	2017-05-11	77.9	78.7	9.2	4	1	52	85	65	5	7	3	IIIB3	2	3	0	0	0	1	1	0	0	0	0	0	0	0	0	0	0	0	0	1	0	0	0	0	1	0
135668	1	0	32	0	0	6.33	33	2	1924-02-25	2005-05-27	2012-02-17	81.3	88	80.8	1	0	82				31	4	IIIC2	3	2	9	0	0	0	0	0	0	0	0	0	0	0	0	0	0	0	0	0	0	0	0	0	0	0
203749	0	0	26.8	1	2	9.87	178.6	3	1931-02-07	2008-07-22	2013-11-19	77.5	82.8	64	1	0	7				7	4	IIIB2	2	2	0	0	0	0	0	0	0	0	0	1	0	0	0	0	0	0	0	0	0	0	0	0	0	0
215089	1	1	30.8	0	0	0	0	1	1952-05-14	2017-11-28	2017-12-22	65.6	65.7	0.8	1	0	63				7	3	IB2	2	2	1	1	0	0	0	1	0	1	0	0	0	0	0	0	0	0	0	0	0	0	0	0	0	0
215763	0	0	28.9341	0	0	5.59		3	1949-05-29	2006-10-12	2019-11-04	57.4	70.5	156.8	1	0	69				7	5	IIIB2	2	2	0	0	0	1	0	0	0	0	0	0	0	0	0	0	0	0	0	0	0	0	0	0	0	0
50125682	0	1	22.5	0	0	13.3	107	1	1924-12-29	2018-03-15	2018-04-05	93.3	93.3	0.7	1	0	64				9	4	IB2	2	2	0	0	1	0	0	1	1	0	0	0	0	0	0	0	0	0	0	0	0	0	0	0	0	0
100012798	1	0	30.1021	1	2	7.3	25.8	3	1942-10-31	2004-07-15	2018-11-08	61.7	76.1	171.9	1	0	52				10	5	IIIB2	2	2	1	0	0	0	1	0	0	0	0	0	0	0	0	0	0	0	0	0	0	0	0	0	0	0
100034211	0	0	28.6	1	2	6.1	41.7	3	1950-03-30	2013-03-21	2013-06-26	63	63.3	3.2	1	0	69				6	2	IIIA1	1	1	0	1	0	1	0	0	0	0	0	0	0	0	0	0	0	0	0	0	0	0	0	0	0	0
108019593	1	0	24.6	1	2	11.81	221.3	2	1968-10-26	2014-09-10	2016-08-26	45.9	47.9	23.5	1	0	9				7	6	IIIA2	1	2	0	0	0	0	0	0	0	0	0	0	1	0	0	0	0	0	0	0	0	0	0	0	0	0
109008994	0	1	25.8	0	0	6.1	43.9	1	1935-01-31	2016-12-20	2017-01-05	81.9	82	0.5	2	1	38	71			7	4	IB2	2	2	0	0	0	0	0	0	0	0	0	0	0	0	0	0	1	0	0	0	0	0	0	0	0	1
200005164	1	1	35.8	0	0	9.2	21.5	2	1957-08-28	2016-10-07	2017-12-14	59.2	60.3	14.2	1	0	52				13	4	IIIB2	2	2	1	1	1	0	1	0	0	0	0	0	0	0	0	0	0	0	0	0	0	0	0	0	0	0
500001875	0	0	25.8	1	2	2.71	46.1	3	1936-10-10	2001-07-15	2016-06-29	64.8	79.8	179.6	1	0	63				9	9	IIIC3	3	3	1	0	0	0	0	1	0	1	0	0	0	0	0	0	0	0	0	0	0	0	0	0	0	0
500006339	1	0	28.2	0	0	8.32	125.2	3	1933-03-05	2012-10-19	2013-03-29	79.7	80.1	5.3	1	0	69				7	4	IIIB2	2	2	0	0	0	1	0	0	0	0	0	0	0	0	0	0	0	0	0	0	0	0	0	0	0	0
500024183	1	0	20.9	0	0	5.77	13	3	1945-02-10	2002-05-21	2016-01-04	57.3	70.9	163.6	1	0	29				9	4	IIIB2	2	2	0	0	0	0	0	0	0	0	0	0	0	0	0	1	0	0	0	0	0	0	0	0	0	0
500026904	0	0	24	0	0	7.96	22.3	3	1963-04-21	2003-07-15	2014-07-30	40.3	51.3	132.6	1	0	51				9	1	IIIB2	2	2	0	0	1	0	0	0	0	0	1	0	0	0	0	0	0	0	0	0	0	0	0	0	0	0
500072797	1	0	16.7	0	0	18.76	190.7	3	1940-09-15	2009-08-12	2013-12-16	69	73.3	52.2	1	0	32				3	5	IIIB2	2	2	0	0	0	0	0	0	0	0	0	0	0	0	0	0	0	0	1	0	0	0	0	0	0	0
500079033	1	0	45.7	0	0	9.9	14.4	3	1952-11-27	2016-07-01	2017-12-07	63.6	65.1	17.2	2	1	69	27			13	6	IIIB2	2	2	1	1	0	1	0	0	0	0	0	0	0	0	0	0	0	0	0	0	0	0	0	0	0	0
500119881	0	0	28.4	0	0	11.76	231	3	1941-04-22	2011-09-08	2011-09-26	70.4	70.5	0.6	1	0	9				5	7	IIIC1	3	1	0	0	0	0	0	0	0	0	0	0	1	0	0	0	0	0	0	0	0	0	0	0	0	0
500130576	1	0	21.5	0	0	8.68	1.3	3	1926-10-20	2013-05-29	2013-07-09	86.7	86.8	1.3	2	1	69	70			4	7	IIIC2	3	2	1	0	0	1	0	0	0	0	0	0	0	0	1	0	0	0	0	0	0	0	0	0	0	0
500148286	1	1	34.3	0	0	11.31	73.2	3	1959-03-23	2016-10-21	2016-11-04	57.6	57.7	0.5	2	1	55	69			11	1	IIIC2	3	2	0	1	0	1	0	0	0	0	0	0	0	0	0	0	0	1	0	0	0	0	0	0	0	0
500161409	0	1	27.7778	1	4	7.27	83.4	3	1942-06-06	2018-12-06	2019-01-25	76.6	76.7	1.6	1	0	9				7	3	IIIA2	1	2	0	0	0	0	0	0	0	0	0	0	1	0	0	0	0	0	0	0	0	0	0	0	0	0
500235691	1	1	32.4	1	2	8.57	96.7	3	1937-02-16	2015-03-30	2015-04-28	78.2	78.2	1	1	0	58				11	5	IIIC2	3	2	1	1	0	0	0	0	0	0	0	0	0	1	0	0	0	0	0	0	0	0	0	0	0	0
500253926	0	1	34	0	0	5.68	70	1	1945-07-15	2016-08-09	2016-09-01	71.1	71.2	0.8	2	1	52	69			7	4	IB2	2	2	1	1	0	1	1	0	0	0	0	0	0	0	0	0	0	0	0	0	0	0	0	0	0	0
500267452	0	0	33.8	0	0	5.68	19	3	1949-12-31	2015-01-16	2016-05-13	65.1	66.4	15.9	4	1	5	51	65	69	11	4	IIIB2	2	2	1	1	0	1	0	0	0	0	1	0	0	0	0	0	0	0	0	1	1	1	0	0	0	0
500270822	0	0	27.852	0	0	4.2	72	3	1947-07-12	2017-09-14	2017-11-07	70.2	70.4	1.8	2	1	5	12			10	4	IIIC2	3	2	1	0	1	0	0	0	0	0	0	0	0	0	0	0	0	0	0	1	0	0	0	0	0	0
500311077	0	0	34.6	0	0	17.57	366	1	1935-04-20	2011-08-26	2011-09-12	76.4	76.4	0.6	1	0	63				11	4	IB2	2	2	1	1	0	0	0	1	0	1	0	0	0	0	0	0	0	0	0	0	0	0	0	0	0	0
500330160	1	1	24.2215	0	0	8.23	380.6	1	1949-10-06	2018-03-01	2018-04-06	68.4	68.5	1.2	2	1	7	64			10	3	IC2	3	2	0	0	1	0	0	1	1	0	0	1	0	0	0	0	0	0	0	0	0	0	0	0	0	0
500344977	1	0	21.9	0	0	5.13	37	1	1922-12-15	2011-06-28	2011-07-27	88.6	88.7	1	1	0	32				3	4	IB2	2	2	0	0	0	0	0	0	0	0	0	0	0	0	0	0	0	0	1	0	0	0	0	0	0	0
500368835	1	0	22	1	4	12.92	15.2	3	1961-01-01	2008-10-20	2012-09-26	47.8	51.8	47.2	1	0	63				3	1	IIIA1	1	1	0	0	0	0	0	1	0	1	0	0	0	0	0	0	0	0	0	0	0	0	0	0	0	0
500403796	1	0	28.7	0	0	7.41	65	3	1941-03-15	2011-04-19	2011-06-01	70.1	70.3	1.4	1	0	82				4	3	IIIB2	2	2	1	0	0	0	0	0	0	0	0	0	0	0	0	0	0	0	0	0	0	0	0	0	0	0
500423928	1	0	23.3	0	0	8.04	7	3	1964-11-01	2012-05-08	2012-06-19	47.5	47.7	1.4	2	1	69	77			3	0	IIIA2	1	2	0	0	0	1	0	0	0	0	0	0	0	0	0	0	0	0	0	0	0	0	0	0	0	0
500428049	1	0	33.7	1	2	8.63	18.4	3	1931-01-07	2009-05-12	2014-06-23	78.4	83.5	61.4	1	0	36				7	5	IIIB2	2	2	0	1	0	0	0	0	0	0	0	0	0	0	0	0	0	0	0	0	0	0	0	1	0	0
500428134	0	1	27.9321	0	0	10.39		3	1944-02-19	2016-08-03	2019-07-18	72.5	75.5	35.5	1	0	51				9	4	IIIC2	3	2	0	0	0	0	0	0	0	0	1	0	0	0	0	0	0	0	0	0	0	0	0	0	0	0
500431111	1	1	31.25	0	0	14.8	35.7	1	1964-02-08	2019-08-01	2019-08-16	55.5	55.6	0.5	1	0	69				16	5	IC2	3	2	0	1	1	1	0	0	0	0	0	0	0	0	0	0	0	0	0	0	0	0	0	0	0	0
500435484	0	0	20.9	0	0	7.3	148.1	3	1947-08-31	2008-10-30	2014-08-29	61.2	67	70	1	0	63				8	7	IIIC3	3	3	0	0	0	0	0	1	0	1	0	0	0	0	0	0	0	0	0	0	0	0	0	0	0	0
500455870	1	0	34.4	0	0	7.68	9	1	1941-09-22	2009-06-29	2011-08-11	67.8	69.9	25.4	1	0	71				8	5	IB2	2	2	0	1	1	0	0	0	0	0	0	0	0	0	0	0	1	0	0	0	0	0	0	0	0	0
500462949	0	0	26.1	0	0	14.66	297	1	1924-02-08	2012-02-13	2012-02-23	88.1	88.1	0.3	1	0	63				3	4	IB1	2	1	0	0	0	0	0	1	0	1	0	0	0	0	0	0	0	0	0	0	0	0	0	0	0	0
500467943	1	0	35.1	0	0	10.1	332.4	1	1957-04-16	2012-07-19	2012-07-23	55.3	55.3	0.1	1	0	66				5.5	1	IA1	1	1	0	1	0	0	0	0	0	0	0	0	0	0	0	0	0	0	0	0	1	0	1	0	0	0
500489474	0	1	29.6	0	0	12.44	36.8	3	1935-02-01	2015-09-10	2015-10-21	80.7	80.8	1.3	1	0	52				3	4	IIIB1	2	1	0	0	0	0	1	0	0	0	0	0	0	0	0	0	0	0	0	0	0	0	0	0	0	0
500498829	1	0	24.2215	0	0	6.79	22.9	3	1936-10-14	2010-12-13	2019-05-09	74.2	82.6	100.9	1	0	63				5	6	IIIC2	3	2	1	0	0	0	0	1	0	1	0	0	0	0	0	0	0	0	0	0	0	0	0	0	0	0
500542443	1	0	25.7812	0	0	7.8	9.4	3	1936-11-13	2012-07-15	2018-10-11	75.7	82	74.9	1	0	69				6	4	IIIB1	2	1	0	0	0	1	0	0	0	0	0	0	0	0	0	0	0	0	0	0	0	0	0	0	0	0
500569675	0	0	34.7	0	0	12.49	97	1	1949-04-08	2012-03-19	2012-04-12	63	63.1	0.8	1	0	71				7.5	4	IB2	2	2	1	1	0	0	0	0	0	0	0	0	0	0	0	0	1	0	0	0	0	0	0	0	0	0
500576896	0	0	36.5	0	0	8.7	3065	1	1944-01-31	2018-08-10	2018-08-27	74.6	74.6	0.6	2	1	69	33			7	4	IB1	2	1	1	1	0	1	0	0	0	0	0	0	0	0	0	0	0	0	0	0	0	0	0	0	0	0
500601940	0	0	19.6	1	2	9.59	217.9	3	1978-02-01	2011-05-19	2014-03-07	33.3	36.1	33.6	1	0	63				5	0	IIIC1	3	1	0	0	1	0	0	1	0	1	0	0	0	0	0	0	0	0	0	0	0	0	0	0	0	0
500607165	0	1	26.595	1	3	7.9	3.8	3	1949-07-06	2016-06-21	2017-03-21	67	67.8	9	1	0	69				11	5	IIIC2	3	2	1	0	1	1	0	0	0	0	0	0	0	0	0	0	0	0	0	0	0	0	0	0	0	0
500626355	1	1	22.4913	1	2	11.12		3	1961-08-10	2018-01-23	2019-05-14	56.5	57.8	15.6	1	0	70				7	1	IIIA2	1	2	0	0	0	0	0	0	0	0	0	0	0	0	1	0	0	0	0	0	0	0	0	0	0	0
500629986	0	1	26.6436	1	2	7.4	19.1	2	1945-10-22	2014-07-15	2017-10-18	68.8	72	39.2	1	0	52				11	6	IIIB2	2	2	1	0	0	0	1	0	0	0	0	0	0	0	0	0	0	0	0	0	0	0	0	0	0	0
500640997	0	0	27.7	0	0	17.69	325.8	1	1987-05-21	2011-09-14	2011-09-26	24.3	24.4	0.4	1	0	63				3	0	IA2	1	2	0	0	0	0	0	1	0	1	0	0	0	0	0	0	0	0	0	0	0	0	0	0	0	0
500667354	0	0	40.2	0	0	11.59	53.1	3	1954-04-11	2011-10-25	2012-05-24	57.6	58.2	7	1	0	7				10	1	IIIA2	1	2	0	1	0	0	0	0	0	0	0	1	0	0	0	0	0	0	0	0	0	0	0	0	0	0
500668671	1	0	35.4	0	0	6.03	14.4	3	1940-09-29	2011-10-18	2013-07-22	71.1	72.9	21.1	2	1	51	73			11	3	IIIB2	2	2	0	1	0	0	0	0	0	0	1	0	0	0	0	0	0	0	0	0	0	0	0	0	0	0
500677503	0	0	24.1	0	0	8.82	11	1	1957-12-12	2011-08-11	2011-08-23	53.7	53.7	0.4	1	0	27				7	1	IB1	2	1	0	0	1	0	0	0	0	0	0	0	0	0	0	0	0	0	0	0	0	0	0	0	0	0
500710555	1	0	36.7	0	0	10.53	119	1	1955-07-31	2013-06-04	2013-06-30	57.9	58	0.9	2	1	52	69			8	2	IC2	3	2	1	1	1	1	1	0	0	0	0	0	0	0	0	0	0	0	0	0	0	0	0	0	0	0
500728324	0	1	32.1	0	0	8.96	152.5	1	1942-05-07	2016-06-01	2016-06-08	74.1	74.1	0.2	1	0	65				6	3	IA1	1	1	0	1	0	0	0	0	0	0	0	0	0	0	0	0	0	0	0	0	1	1	0	0	0	0
500762963	1	0	24	0	0	17.39	298	1	1946-09-03	2013-05-06	2013-06-02	66.7	66.8	0.9	1	0	7				5	2	IB2	2	2	0	0	1	0	0	0	0	0	0	1	0	0	0	0	0	0	0	0	0	0	0	0	0	0
500798347	1	1	33.564	0	0	6.65	10.4	3	1938-02-17	2017-05-23	2019-03-19	79.3	81.1	21.9	1	0	69				11	7	IIIB2	2	2	0	1	0	1	0	0	0	0	0	0	0	0	0	0	0	0	0	0	0	0	0	0	0	0
500918530	0	0	27.2	0	0	9.16		3	1954-10-08	2012-07-15	2014-08-14	57.8	59.9	25	1	0	51				3	1	IIIA1	1	1	0	0	0	0	0	0	0	0	1	0	0	0	0	0	0	0	0	0	0	0	0	0	0	0
500973155	0	1	27.7	1	3	6.1	5.3	3	1936-12-30	2014-11-13	2018-09-14	77.9	81.8	46.1	1	0	69				7	4	IIIB2	2	2	0	0	0	1	0	0	0	0	0	0	0	0	0	0	0	0	0	0	0	0	0	0	0	0
500991035	0	1	26.8464	1	2	19.41		3	1950-08-06	2017-09-08	2019-06-19	67.1	68.9	21.3	1	0	70				7	3	IIIA2	1	2	0	0	0	0	0	0	0	0	0	0	0	0	1	0	0	0	0	0	0	0	0	0	0	0
500993853	1	1	43.3	0	0	6.47	249.9	1	1964-09-28	2015-06-15	2015-07-04	50.7	50.8	0.6	2	1	7	36			7	2	IB2	2	2	1	1	0	0	0	0	0	0	0	1	0	0	0	0	0	0	0	0	0	0	0	1	0	0
501011521	0	1	42.2777	0	0	8.6	18.1	1	1942-01-13	2018-07-08	2018-08-08	76.5	76.6	1	1	0	69				10	3	IB2	2	2	0	1	0	1	0	0	0	0	0	0	0	0	0	0	0	0	0	0	0	0	0	0	0	0
501014935	0	1	38.8	0	0	7	10	1	1961-09-01	2017-04-23	2017-04-20	55.7	55.7	0.9	2	1	29	69			12	2	IC2	3	2	1	1	1	1	0	0	0	0	0	0	0	0	0	1	0	0	0	0	0	0	0	0	0	0
501035318	0	1	39.6354	0	0	6.98		3	1947-07-12	2016-12-27	2019-01-31	69.5	71.6	25.1	1	0	52				10	3	IIIA2	1	2	0	1	0	0	1	0	0	0	0	0	0	0	0	0	0	0	0	0	0	0	0	0	0	0
501038280	1	0	31.2	0	0	7.9	54	3	1937-08-08	2015-10-07	2018-02-21	78.2	80.6	28.5	1	0	29				10	4	IIIB2	2	2	0	1	0	0	0	0	0	0	0	0	0	0	0	1	0	0	0	0	0	0	0	0	0	0
501052394	0	0	24.2	0	0	15.33	208	1	1951-07-31	2016-08-02	2016-08-15	65.1	65.1	0.4	1	0	63				11	5	IC2	3	2	0	0	1	0	0	1	0	1	0	0	0	0	0	0	0	0	0	0	0	0	0	0	0	0
501062548	0	0	24.9153	0	0	14.13	2.8	3	1935-04-23	2016-01-05	2018-06-27	80.8	83.2	29.7	1	0	9				7	5	IIIB2	2	2	0	0	0	0	0	0	0	0	0	0	1	0	0	0	0	0	0	0	0	0	0	0	0	0
501063918	0	1	22.9	0	0	9.9	315.8	1	1996-05-01	2017-04-13	2017-04-20	21	21	0.3	1	0	64				10	0	IB2	2	2	0	0	0	0	0	1	1	0	0	0	0	0	0	0	0	0	0	0	0	0	0	0	0	0
501068860	0	1	31.3469	0	0	11.13	15.1	3	1938-05-24	2016-05-23	2019-02-28	78.1	80.8	33.2	1	0	52				10	5	IIB2	2	2	0	1	0	0	1	0	0	0	0	0	0	0	0	0	0	0	0	0	0	0	0	0	0	0
501073189	0	1	26.1	0	0			1	1961-09-07	2016-02-09	2016-02-20	54.5	54.5	0.4	1	0	9				5	1	IB2	2	2	0	0	1	0	0	0	0	0	0	0	1	0	0	0	0	0	0	0	0	0	0	0	0	0
501116885	0	1	28.7	0	0	8.2	7.8	3	1950-04-25	2017-02-01	2017-11-28	66.8	67.6	9.9	1	0	58				12	2	IIIB2	2	2	0	1	0	0	0	0	0	0	0	0	0	1	0	0	0	0	0	0	0	0	0	0	0	0
501154277	0	0	31.5	0	0	28.6	5.7	3	1945-03-07	2017-11-21	2018-12-20	72.8	73.8	13	1	0	28				13	7	IIIB2	2	2	1	1	0	0	0	0	0	0	0	0	0	0	0	1	0	0	0	0	0	0	0	0	0	0
501167373	0	1	30.116	0	0	7.4	17.7	3	1947-09-02	2017-07-15	2018-10-03	69.9	71.1	14.6	1	0	69				10	4	IA2	1	2	0	0	0	1	0	0	0	0	0	0	0	0	0	0	0	0	0	0	0	0	0	0	0	0
501175803	0	0	30.8642	0	0	15.1	16.5	3	1946-08-18	2017-05-01	2018-07-06	70.8	71.9	14.2	1	0	69				10	3	IIIB2	2	2	0	1	0	1	0	0	0	0	0	0	0	0	0	0	0	0	0	0	0	0	0	0	0	0
501179602	0	0	18.8	1	1	10.06		3	1967-02-28	2015-03-15	2017-05-23	48.1	50.3	26.3	1	0	51				11	1	IIIB2	2	2	0	0	1	0	0	0	0	0	1	0	0	0	0	0	0	0	0	0	0	0	0	0	0	0
501190823	1	1	29.3848	0	0	8.59		3	1955-10-06	2018-09-26	2019-08-21	63	63.9	10.8	1	0	69				7	2	IIIA2	1	2	0	0	0	1	0	0	0	0	0	0	0	0	0	0	0	0	0	0	0	0	0	0	0	0
501196108	0	0	32.6197	0	0	6.3	4.8	2	1969-04-14	2017-08-10	2017-09-14	48.4	48.5	1.2	1	0	58				11	0	IB2	2	2	0	1	1	0	0	0	0	0	0	0	0	1	0	0	0	0	0	0	0	0	0	0	0	0
501209997	1	1	36.5	0	0	9.3	50.3	1	1939-06-18	2017-09-14	2017-10-16	78.3	78.4	1.1	1	0	51				11	4	IB2	2	2	1	1	0	0	0	0	0	0	1	0	0	0	0	0	0	0	0	0	0	0	0	0	0	0
501246706	0	0	22.9071	0	0		301	1	1940-06-11	2018-03-01	2018-03-12	77.8	77.8	0.4	1	0	64				10	5	IB2	2	2	0	0	0	0	0	1	1	0	0	0	0	0	0	0	0	0	0	0	0	0	0	0	0	0
501246834	0	0	30.2	0	0	10.7	197.8	1	1949-05-29	2018-04-03	2018-05-03	68.9	69	1	2	1	7	76			11	2	IB2	2	2	0	1	1	0	0	0	0	0	0	1	0	0	0	0	0	0	0	0	0	0	0	0	0	0
501264091	1	0	31.5334	1	2	13.7	22.6	3	1938-02-20	2016-07-15	2018-12-04	78.5	80.8	28.7	2	1	29	55			10	4	IIIC2	3	2	0	1	1	0	0	0	0	0	0	0	0	0	0	1	0	1	0	0	0	0	0	0	0	0
501266842	0	1	34.6861	1	2	15	107.2	1	1962-11-16	2019-02-05	2019-02-21	56.3	56.3	0.5	2	1	69	52			8	1	IA2	1	2	0	1	0	1	1	0	0	0	0	0	0	0	0	0	0	0	0	0	0	0	0	0	0	0
501314701	0	1	39.2465	0	0	9.64	119.8	1	1958-12-08	2019-08-30	2019-09-11	60.8	60.8	0.4	1	0	69				11	4	IB2	2	2	1	1	0	1	0	0	0	0	0	0	0	0	0	0	0	0	0	0	0	0	0	0	0	0
501330435	1	1	44.6364	0	0	9.67	27.6	1	1966-07-31	2019-04-09	2019-04-30	52.7	52.8	0.7	1	0	32				7	1	IB1	2	1	0	1	1	0	0	0	0	0	0	0	0	0	0	0	0	0	1	0	0	0	0	0	0	0
[truncated: 205 more columns]
